# Supplementary material for: Molecular Epidemiology of Mycobacterium tuberculosis Complex in Singapore, 2006-2012
Source: PLoS One. 2013 Dec 18;8(12):e84487. doi: 10.1371/journal.pone.0084487 (PMC3867517; doi:10.1371/journal.pone.0084487)
Supplement: Table S1 — Spoligotyping and MIRU-VNTR results for all isolates that were grouped into clusters. (XLS) [file pone.0084487.s001.xls]

## Sheet: Sheet1
Year	Study Phase	Lab Number	Spoligotype Octal		MIRU 0580	MIRU 2996	MIRU 0802	MIRU 1955	MIRU 0960	MIRU 2163b	MIRU 3192	MIRU 1644	MIRU 0424	MIRU 0577	MIRU 2165	MIRU 4052	MIRU 0154	MIRU 2531	MIRU 4348	MIRU 2401	MIRU 2059	MIRU 2687	MIRU 3007	MIRU 4156	MIRU 2347	MIRU 2461	MIRU 3171	MIRU 3690	Lineage	SpolDB4	Cluster
2007	Earlier	MB04453	000000000000771		2	7	3	5	3	5	5	3	5	4	4	7	2	5	5	4	2	1	3	2	4	2	3	3	Beijing	BEIJING-LIKE	1
2007	Earlier	MB08126	000000000000771		2	7	3	5	3	5	5	3	5	4	4	7	2	5	5	4	2	1	3	2	4	2	3	3	Beijing	BEIJING-LIKE	1
2007	Earlier	MC02272	000000000000771		2	7	3	5	3	5	5	3	5	4	4	7	2	5	5	4	2	1	3	2	4	2	3	3	Beijing	BEIJING-LIKE	1
2007	Earlier	Mc18985	000000000000771		2	7	3	5	3	5	5	3	5	4	4	7	2	5	5	4	2	1	3	2	4	2	3	3	Beijing	BEIJING-LIKE	1
2007	Earlier	Mc19167	000000000000771		2	7	3	5	3	5	5	3	5	4	4	7	2	5	5	4	2	1	3	2	4	2	3	3	Beijing	BEIJING-LIKE	1
2007	Earlier	Mc21347	000000000000771		2	7	3	5	3	5	5	3	5	4	4	7	2	5	5	4	2	1	3	2	4	2	3	3	Beijing	BEIJING-LIKE	1
2007	Earlier	Mc22927	000000000000771		2	7	3	5	3	5	5	3	5	4	4	7	2	5	5	4	2	1	3	2	4	2	3	3	Beijing	BEIJING-LIKE	1
2007	Earlier	Mc23164	000000000000771		2	7	3	5	3	5	5	3	5	4	4	7	2	5	5	4	2	1	3	2	4	2	3	3	Beijing	BEIJING-LIKE	1
2006	Earlier	MC12515	000000000002171		2	6	3	5	3	5	5	3	4	4	4	8	2	5	3	4	2	1	3	2	4	2	3	3	Beijing	BEIJING	2
2006	Earlier	MC07654	000000000002171		2	6	3	5	3	5	5	3	4	4	4	8	2	5	3	4	2	1	3	2	4	2	3	3	Beijing	BEIJING	2
2007	Earlier	MC11574	000000000003731		2	7	3	5	3	6	5	3	4	4	4	8	2	5	3	4	2	1	3	2	4	2	3	3	Beijing	BEIJING	3
2007	Earlier	MC16392	000000000003731		2	7	3	5	3	6	5	3	4	4	4	8	2	5	3	4	2	1	3	2	4	2	3	3	Beijing	BEIJING	3
2007	Earlier	MC16464	000000000003731		2	7	3	5	3	6	5	3	4	4	4	8	2	5	3	4	2	1	3	2	4	2	3	3	Beijing	BEIJING	3
2006	Earlier	MC10298	000000000003771		0	7	3	3	3	5	5	3	4	4	4	7	2	5	3	4	2	1	3	2	4	2	3	3	Beijing	BEIJING	4
2006	Earlier	MC11064	000000000003771		0	7	3	3	3	5	5	3	4	4	4	7	2	5	3	4	2	1	3	2	4	2	3	3	Beijing	BEIJING	4
2006	Earlier	MC19088	000000000003771		0	7	3	3	3	5	5	3	4	4	4	7	2	5	3	4	2	1	3	2	4	2	3	3	Beijing	BEIJING	4
2007	Earlier	MB08224	000000000003771		0	7	3	3	3	5	5	3	4	4	4	7	2	5	3	4	2	1	3	2	4	2	3	3	Beijing	BEIJING	4
2007	Earlier	Mc00578	000000000003771		0	7	3	3	3	5	5	3	4	4	4	7	2	5	3	4	2	1	3	2	4	2	3	3	Beijing	BEIJING	4
2007	Earlier	MC16367	000000000003771		0	7	3	3	3	5	5	3	4	4	4	7	2	5	3	4	2	1	3	2	4	2	3	3	Beijing	BEIJING	4
2007	Earlier	MC18547	000000000003771		0	7	3	3	3	5	5	3	4	4	4	7	2	5	3	4	2	1	3	2	4	2	3	3	Beijing	BEIJING	4
2007	Earlier	Mc21307	000000000003771		0	7	3	3	3	5	5	3	4	4	4	7	2	5	3	4	2	1	3	2	4	2	3	3	Beijing	BEIJING	4
2007	Earlier	MB04070	000000000003771		2	5	3	5	3	5	5	3	4	4	3	8	2	5	3	4	2	1	3	2	4	2	3	3	Beijing	BEIJING	5
2007	Earlier	MB04408	000000000003771		2	5	3	5	3	5	5	3	4	4	3	8	2	5	3	4	2	1	3	2	4	2	3	3	Beijing	BEIJING	5
2006	Earlier	MC19514	000000000003771		2	5	3	5	3	6	5	3	4	4	3	8	2	5	3	4	2	1	3	2	4	2	3	3	Beijing	BEIJING	6
2007	Earlier	Mc20783	000000000003771		2	5	3	5	3	6	5	3	4	4	3	8	2	5	3	4	2	1	3	2	4	2	3	3	Beijing	BEIJING	6
2006	Earlier	MB06627	000000000003771		2	6	2	5	3	5	5	3	4	4	4	8	2	5	3	4	2	1	3	2	4	2	3	3	Beijing	BEIJING	7
2007	Earlier	MC16788	000000000003771		2	6	2	5	3	5	5	3	4	4	4	8	2	5	3	4	2	1	3	2	4	2	3	3	Beijing	BEIJING	7
2007	Earlier	Mc18811	000000000003771		2	6	2	5	3	5	5	3	4	4	4	8	2	5	3	4	2	1	3	2	4	2	3	3	Beijing	BEIJING	7
2006	Earlier	MC11041	000000000003771		2	6	3	5	3	5	5	3	4	4	4	8	2	5	3	4	2	1	3	2	4	2	3	3	Beijing	BEIJING	8
2006	Earlier	MC16298	000000000003771		2	6	3	5	3	5	5	3	4	4	4	8	2	5	3	4	2	1	3	2	4	2	3	3	Beijing	BEIJING	8
2007	Earlier	MC12522	000000000003771		2	6	3	5	3	5	5	3	4	4	4	8	2	5	3	4	2	1	3	2	4	2	3	3	Beijing	BEIJING	8
2007	Earlier	MC14048	000000000003771		2	6	3	5	3	5	5	3	4	4	4	8	2	5	3	4	2	1	3	2	4	2	3	3	Beijing	BEIJING	8
2007	Earlier	MC14121	000000000003771		2	6	3	5	3	5	5	3	4	4	4	8	2	5	3	4	2	1	3	2	4	2	3	3	Beijing	BEIJING	8
2007	Earlier	MC16123	000000000003771		2	6	3	5	3	5	5	3	4	4	4	8	2	5	3	4	2	1	3	2	4	2	3	3	Beijing	BEIJING	8
2007	Earlier	Mc20070	000000000003771		2	6	3	5	3	5	5	3	4	4	4	8	2	5	3	4	2	1	3	2	4	2	3	3	Beijing	BEIJING	8
2006	Earlier	MB07935	000000000003771		2	6	3	5	3	6	5	3	4	4	4	8	2	5	3	4	2	1	3	2	4	2	3	3	Beijing	BEIJING	9
2006	Earlier	MB08672	000000000003771		2	6	3	5	3	6	5	3	4	4	4	8	2	5	3	4	2	1	3	2	4	2	3	3	Beijing	BEIJING	9
2006	Earlier	MC18099	000000000003771		2	6	3	5	3	6	5	3	4	4	4	8	2	5	3	4	2	1	3	2	4	2	3	3	Beijing	BEIJING	9
2007	Earlier	Mc21885	000000000003771		2	6	3	5	3	6	5	3	4	4	4	8	2	5	3	4	2	1	3	2	4	2	3	3	Beijing	BEIJING	9
2006	Earlier	MB01340	000000000003771		2	6	3	6	3	6	5	3	2	4	4	7	2	5	3	4	2	1	3	3	4	2	3	3	Beijing	BEIJING	10
2007	Earlier	MC19014	000000000003771		2	6	3	6	3	6	5	3	2	4	4	7	2	5	3	4	2	1	3	3	4	2	3	3	Beijing	BEIJING	10
2007	Earlier	MC13922	000000000003771		2	6	3	7	3	4	5	3	2	4	4	8	2	5	3	4	2	1	3	2	4	2	3	3	Beijing	BEIJING	11
2007	Earlier	Mc19578	000000000003771		2	6	3	7	3	4	5	3	2	4	4	8	2	5	3	4	2	1	3	2	4	2	3	3	Beijing	BEIJING	11
2007	Earlier	Mb06666	000000000003771		2	6	3	8	3	5	5	3	4	4	4	8	2	5	3	4	2	1	3	2	4	2	3	3	Beijing	BEIJING	12
2007	Earlier	MC12433	000000000003771		2	6	3	8	3	5	5	3	4	4	4	8	2	5	3	4	2	1	3	2	4	2	3	3	Beijing	BEIJING	12
2007	Earlier	MB08477	000000000003771		2	7	1	3	3	5	5	3	4	4	3	8	2	5	3	4	2	1	1	2	4	2	3	3	Beijing	BEIJING	13
2007	Earlier	MC12717	000000000003771		2	7	1	3	3	5	5	3	4	4	3	8	2	5	3	4	2	1	1	2	4	2	3	3	Beijing	BEIJING	13
2006	Earlier	MC19557	000000000003771		2	7	1	4	3	6	5	3	3	4	4	3	2	5	3	4	2	1	3	3	4	2	3	3	Beijing	BEIJING	14
2007	Earlier	MC15958	000000000003771		2	7	1	4	3	6	5	3	3	4	4	3	2	5	3	4	2	1	3	3	4	2	3	3	Beijing	BEIJING	14
2006	Earlier	MC11154	000000000003771		2	7	1	5	3	5	5	3	4	4	4	8	2	5	3	4	2	1	1	2	4	2	3	3	Beijing	BEIJING	15
2007	Earlier	MC10017	000000000003771		2	7	1	5	3	5	5	3	4	4	4	8	2	5	3	4	2	1	1	2	4	2	3	3	Beijing	BEIJING	15
2007	Earlier	Mc16978	000000000003771		2	7	1	5	3	5	5	3	4	4	4	8	2	5	3	4	2	1	1	2	4	2	3	3	Beijing	BEIJING	15
2007	Earlier	MC11726	000000000003771		2	7	1	5	3	9	5	3	4	4	4	8	2	5	3	4	2	1	1	2	4	2	3	3	Beijing	BEIJING	16
2007	Earlier	Mc15967	000000000003771		2	7	1	5	3	9	5	3	4	4	4	8	2	5	3	4	2	1	1	2	4	2	3	3	Beijing	BEIJING	16
2007	Earlier	MB09003	000000000003771		2	7	2	5	3	3	5	3	4	4	4	8	2	5	3	4	2	1	3	2	4	2	3	3	Beijing	BEIJING	17
2007	Earlier	MC00397	000000000003771		2	7	2	5	3	3	5	3	4	4	4	8	2	5	3	4	2	1	3	2	4	2	3	3	Beijing	BEIJING	17
2006	Earlier	MB04246	000000000003771		2	7	2	5	3	4	5	3	4	4	4	8	2	5	3	4	2	1	3	2	4	2	3	3	Beijing	BEIJING	18
2006	Earlier	MB07126	000000000003771		2	7	2	5	3	4	5	3	4	4	4	8	2	5	3	4	2	1	3	2	4	2	3	3	Beijing	BEIJING	18
2006	Earlier	MC07681	000000000003771		2	7	2	5	3	4	5	3	4	4	4	8	2	5	3	4	2	1	3	2	4	2	3	3	Beijing	BEIJING	18
2007	Earlier	MB07943	000000000003771		2	7	2	5	3	4	5	3	4	4	4	8	2	5	3	4	2	1	3	2	4	2	3	3	Beijing	BEIJING	18
2007	Earlier	MB08236	000000000003771		2	7	2	5	3	4	5	3	4	4	4	8	2	5	3	4	2	1	3	2	4	2	3	3	Beijing	BEIJING	18
2007	Earlier	Mc07655	000000000003771		2	7	2	5	3	4	5	3	4	4	4	8	2	5	3	4	2	1	3	2	4	2	3	3	Beijing	BEIJING	18
2007	Earlier	MC10349	000000000003771		2	7	2	5	3	4	5	3	4	4	4	8	2	5	3	4	2	1	3	2	4	2	3	3	Beijing	BEIJING	18
2007	Earlier	MC14218	000000000003771		2	7	2	5	3	4	5	3	4	4	4	8	2	5	3	4	2	1	3	2	4	2	3	3	Beijing	BEIJING	18
2007	Earlier	MC14459	000000000003771		2	7	2	5	3	4	5	3	4	4	4	8	2	5	3	4	2	1	3	2	4	2	3	3	Beijing	BEIJING	18
2006	Earlier	MC18980	000000000003771		2	7	2	5	3	4	5	3	5	4	4	8	2	5	3	4	2	1	3	2	4	2	3	3	Beijing	BEIJING	19
2006	Earlier	MC21071	000000000003771		2	7	2	5	3	4	5	3	5	4	4	8	2	5	3	4	2	1	3	2	4	2	3	3	Beijing	BEIJING	19
2007	Earlier	MC11333	000000000003771		2	7	3	3	3	6	5	3	4	4	4	9	2	5	3	4	2	1	4	2	4	2	3	1	Beijing	BEIJING	20
2007	Earlier	MC15110	000000000003771		2	7	3	3	3	6	5	3	4	4	4	9	2	5	3	4	2	1	4	2	4	2	3	1	Beijing	BEIJING	20
2007	Earlier	MB00513	000000000003771		2	7	3	3	3	7	5	3	4	4	4	5	2	5	3	4	2	1	3	4	4	2	3	3	Beijing	BEIJING	21
2007	Earlier	Mb06121	000000000003771		2	7	3	3	3	7	5	3	4	4	4	5	2	5	3	4	2	1	3	4	4	2	3	3	Beijing	BEIJING	21
2007	Earlier	Mc16312	000000000003771		2	7	3	3	3	7	5	3	4	4	4	5	2	5	3	4	2	1	3	4	4	2	3	3	Beijing	BEIJING	21
2007	Earlier	Mc16313	000000000003771		2	7	3	3	3	7	5	3	4	4	4	5	2	5	3	4	2	1	3	4	4	2	3	3	Beijing	BEIJING	21
2006	Earlier	MB03810	000000000003771		2	7	3	4	1	4	5	3	2	4	4	8	2	5	3	4	2	1	3	4	4	2	3	3	Beijing	BEIJING	22
2006	Earlier	MB03813	000000000003771		2	7	3	4	1	4	5	3	2	4	4	8	2	5	3	4	2	1	3	4	4	2	3	3	Beijing	BEIJING	22
2006	Earlier	MC10301	000000000003771		2	7	3	4	1	4	5	3	2	4	4	8	2	5	3	4	2	1	3	4	4	2	3	3	Beijing	BEIJING	22
2007	Earlier	MB06010	000000000003771		2	7	3	4	3	5	4	3	4	4	4	8	2	5	3	4	2	1	3	4	4	2	3	3	Beijing	BEIJING	23
2007	Earlier	MC10822	000000000003771		2	7	3	4	3	5	4	3	4	4	4	8	2	5	3	4	2	1	3	4	4	2	3	3	Beijing	BEIJING	23
2007	Earlier	Mc18803	000000000003771		2	7	3	4	3	5	4	3	4	4	4	8	2	5	3	4	2	1	3	4	4	2	3	3	Beijing	BEIJING	23
2007	Earlier	Mc21871	000000000003771		2	7	3	4	3	5	4	3	4	4	4	8	2	5	3	4	2	1	3	4	4	2	3	3	Beijing	BEIJING	23
2006	Earlier	MC19120	000000000003771		2	7	3	4	3	5	5	3	4	4	4	8	2	5	3	4	2	1	3	4	4	2	3	3	Beijing	BEIJING	24
2007	Earlier	Mb06585	000000000003771		2	7	3	4	3	5	5	3	4	4	4	8	2	5	3	4	2	1	3	4	4	2	3	3	Beijing	BEIJING	24
2007	Earlier	MC14813	000000000003771		2	7	3	4	3	5	5	3	4	4	4	8	2	5	3	4	2	1	3	4	4	2	3	3	Beijing	BEIJING	24
2007	Earlier	MC16658	000000000003771		2	7	3	4	3	6	4	3	4	4	4	8	2	5	3	4	2	1	3	2	4	2	3	3	Beijing	BEIJING	25
2007	Earlier	Mc20675	000000000003771		2	7	3	4	3	6	4	3	4	4	4	8	2	5	3	4	2	1	3	2	4	2	3	3	Beijing	BEIJING	25
2006	Earlier	MC15518	000000000003771		2	7	3	4	3	6	5	3	4	4	4	8	2	5	3	4	2	1	3	4	4	2	3	3	Beijing	BEIJING	26
2007	Earlier	Mb07857	000000000003771		2	7	3	4	3	6	5	3	4	4	4	8	2	5	3	4	2	1	3	4	4	2	3	3	Beijing	BEIJING	26
2007	Earlier	MC11116	000000000003771		2	7	3	4	3	6	5	3	4	4	4	8	2	5	3	4	2	1	3	4	4	2	3	3	Beijing	BEIJING	26
2006	Earlier	MB03574	000000000003771		2	7	3	4	3	7	5	3	4	4	4	7	2	5	3	4	2	1	3	4	4	2	3	3	Beijing	BEIJING	27
2007	Earlier	MC09611	000000000003771		2	7	3	4	3	7	5	3	4	4	4	7	2	5	3	4	2	1	3	4	4	2	3	3	Beijing	BEIJING	27
2007	Earlier	Mc23405	000000000003771		2	7	3	4	3	7	5	3	4	4	4	7	2	5	3	4	2	1	3	4	4	2	3	3	Beijing	BEIJING	27
2006	Earlier	MB05711	000000000003771		2	7	3	5	2	5	5	3	4	4	4	8	2	5	4	4	2	1	3	2	4	2	3	3	Beijing	BEIJING	28
2006	Earlier	MB07417	000000000003771		2	7	3	5	2	5	5	3	4	4	4	8	2	5	4	4	2	1	3	2	4	2	3	3	Beijing	BEIJING	28
2006	Earlier	MC17784	000000000003771		2	7	3	5	2	5	5	3	4	4	4	8	2	5	4	4	2	1	3	2	4	2	3	3	Beijing	BEIJING	28
2007	Earlier	Mb03047	000000000003771		2	7	3	5	2	5	5	3	4	4	4	8	2	5	4	4	2	1	3	2	4	2	3	3	Beijing	BEIJING	28
2007	Earlier	MC01901	000000000003771		2	7	3	5	2	5	5	3	4	4	4	8	2	5	4	4	2	1	3	2	4	2	3	3	Beijing	BEIJING	28
2007	Earlier	MC13980	000000000003771		2	7	3	5	2	6	5	3	4	4	3	8	2	5	4	4	2	1	3	2	4	2	3	3	Beijing	BEIJING	29
2007	Earlier	MC14220	000000000003771		2	7	3	5	2	6	5	3	4	4	3	8	2	5	4	4	2	1	3	2	4	2	3	3	Beijing	BEIJING	29
2006	Earlier	MB00413	000000000003771		2	7	3	5	2	6	5	3	4	4	4	8	2	5	3	4	2	1	3	2	4	2	3	3	Beijing	BEIJING	30
2006	Earlier	MC09483	000000000003771		2	7	3	5	2	6	5	3	4	4	4	8	2	5	3	4	2	1	3	2	4	2	3	3	Beijing	BEIJING	30
2006	Earlier	MC18010	000000000003771		2	7	3	5	2	6	5	3	4	4	4	8	2	5	3	4	2	1	3	2	4	2	3	3	Beijing	BEIJING	30
2006	Earlier	MB07996	000000000003771		2	7	3	5	2	6	5	3	4	4	4	8	2	5	4	4	2	1	3	2	4	2	3	3	Beijing	BEIJING	31
2006	Earlier	MC15226	000000000003771		2	7	3	5	2	6	5	3	4	4	4	8	2	5	4	4	2	1	3	2	4	2	3	3	Beijing	BEIJING	31
2006	Earlier	MC20870	000000000003771		2	7	3	5	2	6	5	3	4	4	4	8	2	5	4	4	2	1	3	2	4	2	3	3	Beijing	BEIJING	31
2006	Earlier	MB03656	000000000003771		2	7	3	5	2	6	5	3	4	4	4	6	2	5	4	4	2	1	3	2	4	2	3	3	Beijing	BEIJING	32
2006	Earlier	MB04588	000000000003771		2	7	3	5	2	6	5	3	4	4	4	6	2	5	4	4	2	1	3	2	4	2	3	3	Beijing	BEIJING	32
2006	Earlier	MC09446	000000000003771		2	7	3	5	2	6	5	3	4	4	4	6	2	5	4	4	2	1	3	2	4	2	3	3	Beijing	BEIJING	32
2006	Earlier	MC10751	000000000003771		2	7	3	5	2	6	5	3	4	4	4	6	2	5	4	4	2	1	3	2	4	2	3	3	Beijing	BEIJING	32
2006	Earlier	MB04802	000000000003771		2	7	3	5	2	6	5	3	4	4	4	7	2	5	4	4	2	1	3	2	4	2	3	3	Beijing	BEIJING	33
2007	Earlier	MC02097	000000000003771		2	7	3	5	2	6	5	3	4	4	4	8	2	5	3	4	2	1	3	2	4	2	3	3	Beijing	BEIJING	33
2007	Earlier	Mc19669	000000000003771		2	7	3	5	2	6	5	3	4	4	4	8	2	5	3	4	2	1	3	2	4	2	3	3	Beijing	BEIJING	33
2007	Earlier	Mc24846	000000000003771		2	7	3	5	2	6	5	3	4	4	4	8	2	5	3	4	2	1	3	2	4	2	3	3	Beijing	BEIJING	33
2007	Earlier	MB04084	000000000003771		2	7	3	5	2	6	5	3	4	4	4	8	2	5	4	4	2	1	3	2	4	2	3	3	Beijing	BEIJING	33
2007	Earlier	MB07080	000000000003771		2	7	3	5	2	6	5	3	4	4	4	8	2	5	4	4	2	1	3	2	4	2	3	3	Beijing	BEIJING	33
2007	Earlier	MC03594	000000000003771		2	7	3	5	2	6	5	3	4	4	4	8	2	5	4	4	2	1	3	2	4	2	3	3	Beijing	BEIJING	33
2007	Earlier	MC04098	000000000003771		2	7	3	5	2	6	5	3	4	4	4	8	2	5	4	4	2	1	3	2	4	2	3	3	Beijing	BEIJING	33
2007	Earlier	MC04409	000000000003771		2	7	3	5	2	6	5	3	4	4	4	8	2	5	4	4	2	1	3	2	4	2	3	3	Beijing	BEIJING	33
2007	Earlier	Mc19629	000000000003771		2	7	3	5	2	6	5	3	4	4	4	8	2	5	4	4	2	1	3	2	4	2	3	3	Beijing	BEIJING	33
2007	Earlier	MC10940	000000000003771		2	7	3	5	2	6	5	3	4	4	4	6	2	5	4	4	2	1	3	2	4	2	3	3	Beijing	BEIJING	33
2007	Earlier	MC16816	000000000003771		2	7	3	5	2	6	5	3	4	4	4	8	2	5	3	4	2	1	3	1	4	2	3	3	Beijing	BEIJING	34
2007	Earlier	Mc19444	000000000003771		2	7	3	5	2	6	5	3	4	4	4	8	2	5	3	4	2	1	3	1	4	2	3	3	Beijing	BEIJING	34
2007	Earlier	MC14669	000000000003771		2	7	3	5	2	6	5	3	4	4	4	7	2	5	4	4	2	1	3	2	4	2	3	3	Beijing	BEIJING	34
2006	Earlier	MB05905	000000000003771		2	7	3	5	2	6	5	3	5	4	4	6	2	5	4	4	2	1	3	2	4	2	3	3	Beijing	BEIJING	35
2006	Earlier	MB06591	000000000003771		2	7	3	5	2	6	5	3	5	4	4	6	2	5	4	4	2	1	3	2	4	2	3	3	Beijing	BEIJING	35
2006	Earlier	MC22460	000000000003771		2	7	3	5	3	3	5	3	4	4	4	8	2	5	3	4	2	1	3	2	4	2	3	3	Beijing	BEIJING	36
2007	Earlier	MC14977	000000000003771		2	7	3	5	3	3	5	3	4	4	4	8	2	5	3	4	2	1	3	2	4	2	3	3	Beijing	BEIJING	36
2006	Earlier	MC15510	000000000003771		2	7	3	5	3	4	5	3	4	4	4	8	2	5	3	4	2	1	3	2	4	2	3	3	Beijing	BEIJING	37
2006	Earlier	MC16268	000000000003771		2	7	3	5	3	4	5	3	4	4	4	8	2	5	3	4	2	1	3	2	4	2	3	3	Beijing	BEIJING	37
2006	Earlier	MC17923	000000000003771		2	7	3	5	3	4	5	3	4	4	4	8	2	5	3	4	2	1	3	2	4	2	3	3	Beijing	BEIJING	37
2007	Earlier	MC00117	000000000003771		2	7	3	5	3	4	5	3	4	4	4	8	2	5	3	4	2	1	3	2	4	2	3	3	Beijing	BEIJING	37
2007	Earlier	MC11001	000000000003771		2	7	3	5	3	4	5	3	4	4	4	8	2	5	3	4	2	1	3	2	4	2	3	3	Beijing	BEIJING	37
2007	Earlier	MC13153	000000000003771		2	7	3	5	3	4	5	3	4	4	4	8	2	5	3	4	2	1	3	2	4	2	3	3	Beijing	BEIJING	37
2007	Earlier	MB04059	000000000003771		2	7	3	5	3	5	4	3	2	4	4	8	2	5	3	4	2	1	3	2	4	2	3	3	Beijing	BEIJING	38
2007	Earlier	Mc22081	000000000003771		2	7	3	5	3	5	4	3	2	4	4	8	2	5	3	4	2	1	3	2	4	2	3	3	Beijing	BEIJING	38
2007	Earlier	Mb07404	000000000003771		2	7	3	5	3	5	4	3	2	4	4	8	2	5	3	4	1	1	3	2	4	2	3	3	Beijing	BEIJING	39
2007	Earlier	MC17223	000000000003771		2	7	3	5	3	5	4	3	2	4	4	8	2	5	3	4	1	1	3	2	4	2	3	3	Beijing	BEIJING	39
2006	Earlier	MC18044	000000000003771		2	7	3	5	3	5	5	3	4	4	2	8	2	5	3	4	2	1	3	2	4	2	3	4	Beijing	BEIJING	40
2007	Earlier	MC01918	000000000003771		2	7	3	5	3	5	5	3	4	4	2	8	2	5	3	4	2	1	3	2	4	2	3	4	Beijing	BEIJING	40
2007	Earlier	Mc23389	000000000003771		2	7	3	5	3	5	5	3	4	4	2	8	2	5	3	4	2	1	3	2	4	2	3	4	Beijing	BEIJING	40
2007	Earlier	MB01429	000000000003771		2	7	3	5	3	5	5	3	4	4	3	8	2	5	3	4	2	1	3	2	4	2	3	3	Beijing	BEIJING	41
2007	Earlier	MC17054	000000000003771		2	7	3	5	3	5	5	3	4	4	3	8	2	5	3	4	2	1	3	2	4	2	3	3	Beijing	BEIJING	41
2007	Earlier	Mc21817	000000000003771		2	7	3	5	3	5	5	3	4	4	3	8	2	5	3	4	2	1	3	2	4	2	3	3	Beijing	BEIJING	41
2007	Earlier	MC09768	000000000003771		2	7	3	5	3	5	5	3	4	4	3	8	2	5	3	4	2	1	3	2	4	2	3	4	Beijing	BEIJING	41
2007	Earlier	Mc18098	000000000003771		2	7	3	5	3	5	5	3	4	4	3	8	2	5	3	4	2	1	3	2	4	2	3	4	Beijing	BEIJING	41
2007	Earlier	Mc18316	000000000003771		2	7	3	5	3	5	5	3	4	4	3	8	2	5	3	4	2	1	3	2	4	2	3	4	Beijing	BEIJING	41
2007	Earlier	Mc22084	000000000003771		2	7	3	5	3	5	5	3	4	4	3	8	2	5	3	4	2	1	3	2	4	2	3	4	Beijing	BEIJING	41
2006	Earlier	MB06873	000000000003771		2	7	3	5	3	5	5	3	4	4	4	8	2	5	4	4	2	1	3	2	4	2	3	3	Beijing	BEIJING	42
2006	Earlier	MC08426	000000000003771		2	7	3	5	3	5	5	3	4	4	4	8	2	5	4	4	2	1	3	2	4	2	3	3	Beijing	BEIJING	42
2006	Earlier	MC09263	000000000003771		2	7	3	5	3	5	5	3	4	4	4	8	2	5	4	4	2	1	3	2	4	2	3	3	Beijing	BEIJING	42
2006	Earlier	MB03642	000000000003771		2	7	3	5	3	5	5	3	4	4	4	8	2	5	6	4	2	1	3	2	4	2	3	3	Beijing	BEIJING	43
2006	Earlier	MC10993	000000000003771		2	7	3	5	3	5	5	3	4	4	4	8	2	5	6	4	2	1	3	2	4	2	3	3	Beijing	BEIJING	43
2006	Earlier	MC19853	000000000003771		2	7	3	5	3	5	5	3	4	4	4	8	2	5	6	4	2	1	3	2	4	2	3	3	Beijing	BEIJING	43
2007	Earlier	MB04007	000000000003771		2	7	3	5	3	5	5	3	4	4	4	8	2	5	3	4	2	1	3	2	4	2	3	3	Beijing	BEIJING	43
2007	Earlier	MB06047	000000000003771		2	7	3	5	3	5	5	3	4	4	4	8	2	5	3	4	2	1	3	2	4	2	3	3	Beijing	BEIJING	43
2007	Earlier	MB08003	000000000003771		2	7	3	5	3	5	5	3	4	4	4	8	2	5	3	4	2	1	3	2	4	2	3	3	Beijing	BEIJING	43
2007	Earlier	MC01489	000000000003771		2	7	3	5	3	5	5	3	4	4	4	8	2	5	3	4	2	1	3	2	4	2	3	3	Beijing	BEIJING	43
2007	Earlier	MC03235	000000000003771		2	7	3	5	3	5	5	3	4	4	4	8	2	5	3	4	2	1	3	2	4	2	3	3	Beijing	BEIJING	43
2007	Earlier	MC10790	000000000003771		2	7	3	5	3	5	5	3	4	4	4	8	2	5	3	4	2	1	3	2	4	2	3	3	Beijing	BEIJING	43
2007	Earlier	MC11168	000000000003771		2	7	3	5	3	5	5	3	4	4	4	8	2	5	3	4	2	1	3	2	4	2	3	3	Beijing	BEIJING	43
2007	Earlier	MC12527	000000000003771		2	7	3	5	3	5	5	3	4	4	4	8	2	5	3	4	2	1	3	2	4	2	3	3	Beijing	BEIJING	43
2007	Earlier	MC13542	000000000003771		2	7	3	5	3	5	5	3	4	4	4	8	2	5	3	4	2	1	3	2	4	2	3	3	Beijing	BEIJING	43
2007	Earlier	MC14981	000000000003771		2	7	3	5	3	5	5	3	4	4	4	8	2	5	3	4	2	1	3	2	4	2	3	3	Beijing	BEIJING	43
2007	Earlier	Mc20652	000000000003771		2	7	3	5	3	5	5	3	4	4	4	8	2	5	3	4	2	1	3	2	4	2	3	3	Beijing	BEIJING	43
2007	Earlier	MB04525	000000000003771		2	7	3	5	3	5	5	3	4	4	4	8	2	5	4	4	2	1	3	2	4	2	3	3	Beijing	BEIJING	43
2007	Earlier	MB06220	000000000003771		2	7	3	5	3	5	5	3	4	4	4	8	2	5	4	4	2	1	3	2	4	2	3	3	Beijing	BEIJING	43
2007	Earlier	MB07267	000000000003771		2	7	3	5	3	5	5	3	4	4	4	8	2	5	4	4	2	1	3	2	4	2	3	3	Beijing	BEIJING	43
2007	Earlier	MC09818	000000000003771		2	7	3	5	3	5	5	3	4	4	4	8	2	5	4	4	2	1	3	2	4	2	3	3	Beijing	BEIJING	43
2007	Earlier	MC11858	000000000003771		2	7	3	5	3	5	5	3	4	4	4	8	2	5	4	4	2	1	3	2	4	2	3	3	Beijing	BEIJING	43
2007	Earlier	Mc18739	000000000003771		2	7	3	5	3	5	5	3	4	4	4	8	2	5	4	4	2	1	3	2	4	2	3	3	Beijing	BEIJING	43
2007	Earlier	Mc19716	000000000003771		2	7	3	5	3	5	5	3	4	4	4	8	2	5	6	4	2	1	3	2	4	2	3	3	Beijing	BEIJING	43
2007	Earlier	MC14297	000000000003771		2	7	3	5	3	6	5	3	4	4	3	8	2	5	3	4	2	1	3	2	4	2	3	3	Beijing	BEIJING	44
2007	Earlier	MC15634	000000000003771		2	7	3	5	3	6	5	3	4	4	3	8	2	5	3	4	2	1	3	2	4	2	3	3	Beijing	BEIJING	44
2006	Earlier	MB03024	000000000003771		2	7	3	5	3	6	5	3	4	4	4	8	2	5	3	4	2	1	3	2	4	2	3	3	Beijing	BEIJING	45
2006	Earlier	MB04995	000000000003771		2	7	3	5	3	6	5	3	4	4	4	8	2	5	3	4	2	1	3	2	4	2	3	3	Beijing	BEIJING	45
2006	Earlier	MC02649	000000000003771		2	7	3	5	3	6	5	3	4	4	4	8	2	5	3	4	2	1	3	2	4	2	3	3	Beijing	BEIJING	45
2006	Earlier	MC09939	000000000003771		2	7	3	5	3	6	5	3	4	4	4	8	2	5	3	4	2	1	3	2	4	2	3	3	Beijing	BEIJING	45
2006	Earlier	MC12627	000000000003771		2	7	3	5	3	6	5	3	4	4	4	8	2	5	3	4	2	1	3	2	4	2	3	3	Beijing	BEIJING	45
2006	Earlier	MC18239	000000000003771		2	7	3	5	3	6	5	3	4	4	4	8	2	5	3	4	2	1	3	2	4	2	3	3	Beijing	BEIJING	45
2006	Earlier	MC18366	000000000003771		2	7	3	5	3	6	5	3	4	4	4	8	2	5	3	4	2	1	3	2	4	2	3	3	Beijing	BEIJING	45
2006	Earlier	MC18921	000000000003771		2	7	3	5	3	6	5	3	4	4	4	8	2	5	3	4	2	1	3	2	4	2	3	3	Beijing	BEIJING	45
2006	Earlier	MC19066	000000000003771		2	7	3	5	3	6	5	3	4	4	4	8	2	5	3	4	2	1	3	2	4	2	3	3	Beijing	BEIJING	45
2006	Earlier	MC19756	000000000003771		2	7	3	5	3	6	5	3	4	4	4	8	2	5	3	4	2	1	3	2	4	2	3	3	Beijing	BEIJING	45
2006	Earlier	MC18642	000000000003771		2	7	3	5	3	6	5	3	4	4	4	9	2	5	3	4	2	1	3	2	4	2	3	3	Beijing	BEIJING	46
2007	Earlier	MB05103	000000000003771		2	7	3	5	3	6	5	3	4	4	4	8	2	5	3	4	2	1	3	2	4	2	3	3	Beijing	BEIJING	46
2007	Earlier	MB06254	000000000003771		2	7	3	5	3	6	5	3	4	4	4	8	2	5	3	4	2	1	3	2	4	2	3	3	Beijing	BEIJING	46
2007	Earlier	Mb06782	000000000003771		2	7	3	5	3	6	5	3	4	4	4	8	2	5	3	4	2	1	3	2	4	2	3	3	Beijing	BEIJING	46
2007	Earlier	MB08756	000000000003771		2	7	3	5	3	6	5	3	4	4	4	8	2	5	3	4	2	1	3	2	4	2	3	3	Beijing	BEIJING	46
2007	Earlier	Mc07977	000000000003771		2	7	3	5	3	6	5	3	4	4	4	8	2	5	3	4	2	1	3	2	4	2	3	3	Beijing	BEIJING	46
2007	Earlier	Mc08075	000000000003771		2	7	3	5	3	6	5	3	4	4	4	8	2	5	3	4	2	1	3	2	4	2	3	3	Beijing	BEIJING	46
2007	Earlier	MC12935	000000000003771		2	7	3	5	3	6	5	3	4	4	4	8	2	5	3	4	2	1	3	2	4	2	3	3	Beijing	BEIJING	46
2007	Earlier	MC15319	000000000003771		2	7	3	5	3	6	5	3	4	4	4	8	2	5	3	4	2	1	3	2	4	2	3	3	Beijing	BEIJING	46
2007	Earlier	MC15900	000000000003771		2	7	3	5	3	6	5	3	4	4	4	8	2	5	3	4	2	1	3	2	4	2	3	3	Beijing	BEIJING	46
2007	Earlier	Mc17926	000000000003771		2	7	3	5	3	6	5	3	4	4	4	8	2	5	3	4	2	1	3	2	4	2	3	3	Beijing	BEIJING	46
2007	Earlier	Mc18083	000000000003771		2	7	3	5	3	6	5	3	4	4	4	8	2	5	3	4	2	1	3	2	4	2	3	3	Beijing	BEIJING	46
2007	Earlier	Mc16914	000000000003771		2	7	3	5	3	6	5	3	4	4	4	7	2	5	3	4	2	1	3	2	4	2	3	3	Beijing	BEIJING	47
2007	Earlier	MC15813	000000000003771		2	7	3	5	3	6	5	3	4	4	4	9	2	5	3	4	2	1	3	2	4	2	3	3	Beijing	BEIJING	47
2007	Earlier	MB08268	000000000003771		2	7	3	6	3	5	5	3	4	4	3	8	2	5	3	2	2	1	3	2	4	2	3	3	Beijing	BEIJING	48
2007	Earlier	Mc19400	000000000003771		2	7	3	6	3	5	5	3	4	4	3	8	2	5	3	2	2	1	3	2	4	2	3	3	Beijing	BEIJING	48
2007	Earlier	Mc24000	000000000003771		2	7	3	6	3	5	5	3	4	4	3	8	2	5	3	2	2	1	3	2	4	2	3	3	Beijing	BEIJING	48
2006	Earlier	MC09937	000000000003771		2	7	3	7	3	4	5	3	4	4	4	8	2	5	3	4	2	1	3	2	4	2	3	3	Beijing	BEIJING	49
2007	Earlier	MB08172	000000000003771		2	7	3	7	3	4	5	3	4	4	4	8	2	5	3	4	2	1	3	2	4	2	3	3	Beijing	BEIJING	49
2007	Earlier	MC14571	000000000003771		2	7	3	7	3	4	5	3	4	4	4	8	2	5	3	4	2	1	3	2	4	2	3	3	Beijing	BEIJING	49
2007	Earlier	MC14976	000000000003771		2	7	3	7	3	4	5	3	4	4	4	8	2	5	3	4	2	1	3	2	4	2	3	3	Beijing	BEIJING	49
2006	Earlier	MC18184	000000000003771		2	7	3	7	3	6	5	3	4	4	4	8	2	5	3	4	2	1	3	2	4	2	3	3	Beijing	BEIJING	50
2006	Earlier	Mc23503	000000000003771		2	7	3	7	3	6	5	3	4	4	4	8	2	5	3	4	2	1	3	2	4	2	3	3	Beijing	BEIJING	50
2007	Earlier	MC13785	000000000003771		2	7	3	7	3	6	5	3	4	4	4	8	2	5	3	4	2	1	3	2	4	2	3	3	Beijing	BEIJING	50
2007	Earlier	Mc22049	000000000003771		2	7	3	7	3	6	5	3	4	4	4	8	2	5	3	4	2	1	3	2	4	2	3	3	Beijing	BEIJING	50
2006	Earlier	MC13593	000000000003771		2	7	3	8	3	6	5	3	4	4	2	8	2	5	3	4	2	1	3	2	4	2	3	3	Beijing	BEIJING	51
2006	Earlier	MC17404	000000000003771		2	7	3	8	3	6	5	3	4	4	2	8	2	5	3	4	2	1	3	2	4	2	3	3	Beijing	BEIJING	51
2006	Earlier	MC19636	000000000003771		2	7	3	8	3	6	5	3	4	4	2	8	2	5	3	4	2	1	3	2	4	2	3	3	Beijing	BEIJING	51
2007	Earlier	MC04449	000000000003771		2	7	3	8	3	6	5	3	4	4	2	8	2	5	3	4	2	1	3	2	4	2	3	3	Beijing	BEIJING	51
2007	Earlier	MC09953	000000000003771		2	7	3	8	3	6	5	3	4	4	2	8	2	5	3	4	2	1	3	2	4	2	3	3	Beijing	BEIJING	51
2006	Earlier	MC09722	000000000003771		2	7	3	8	3	6	5	3	4	4	4	8	2	5	3	4	2	1	3	2	4	2	3	3	Beijing	BEIJING	52
2007	Earlier	Mc19093	000000000003771		2	7	3	8	3	6	5	3	4	4	4	8	2	5	3	4	2	1	3	2	4	2	3	3	Beijing	BEIJING	52
2006	Earlier	MB07212	000000000003771		2	7	3	9	3	5	5	3	4	4	4	8	2	5	3	4	2	1	3	2	4	2	3	3	Beijing	BEIJING	53
2006	Earlier	MC09651	000000000003771		2	7	3	9	3	5	5	3	4	4	4	8	2	5	3	4	2	1	3	2	4	2	3	3	Beijing	BEIJING	53
2006	Earlier	MB06874	000000000003771		2	7	4	5	1	6	5	3	4	4	4	5	2	7	3	4	2	1	3	4	4	2	3	3	Beijing	BEIJING	54
2007	Earlier	MC11283	000000000003771		2	7	4	5	1	6	5	3	4	4	4	5	2	7	3	4	2	1	3	4	4	2	3	3	Beijing	BEIJING	54
2006	Earlier	MC10723	000000000003771		2	7	4	5	2	6	5	3	4	4	4	8	2	5	4	4	2	1	3	2	4	2	3	3	Beijing	BEIJING	55
2007	Earlier	MC18667	000000000003771		2	7	4	5	2	6	5	3	4	4	4	8	2	5	4	4	2	1	3	2	4	2	3	3	Beijing	BEIJING	55
2006	Earlier	MC09802	000000000003771		2	8	3	5	3	5	5	3	4	4	4	8	2	5	3	4	2	1	3	2	4	2	3	3	Beijing	BEIJING	56
2007	Earlier	MC13081	000000000003771		2	8	3	5	3	5	5	3	4	4	4	8	2	5	3	4	2	1	3	2	4	2	3	3	Beijing	BEIJING	56
2006	Earlier	MB07840	000000000003771		2	8	3	5	3	6	5	3	4	4	4	8	2	5	3	4	2	1	3	2	4	2	3	3	Beijing	BEIJING	57
2007	Earlier	MC16741	000000000003771		2	8	3	5	3	6	5	3	4	4	4	8	2	5	3	4	2	1	3	2	4	2	3	3	Beijing	BEIJING	57
2006	Earlier	MC18236	000000000003771		2	9	3	5	2	6	5	3	4	4	4	8	2	5	4	4	2	1	3	2	4	2	3	3	Beijing	BEIJING	58
2007	Earlier	Mb07426	000000000003771		2	9	3	5	2	6	5	3	4	4	4	8	2	5	4	4	2	1	3	2	4	2	3	3	Beijing	BEIJING	58
2007	Earlier	MC02128	000000000003771		2	9	3	5	2	6	5	3	4	4	4	8	2	5	4	4	2	1	3	2	4	2	3	3	Beijing	BEIJING	58
2007	Earlier	MC10433	000000000003771		2	9	3	5	2	6	5	3	4	4	4	8	2	5	4	4	2	1	3	2	4	2	3	3	Beijing	BEIJING	58
2007	Earlier	MC12051	000000000003771		2	9	3	5	2	6	5	3	4	4	4	8	2	5	4	4	2	1	3	2	4	2	3	3	Beijing	BEIJING	58
2007	Earlier	MC13989	000000000003771		2	9	3	5	2	6	5	3	4	4	4	8	2	5	4	4	2	1	3	2	4	2	3	3	Beijing	BEIJING	58
2007	Earlier	Mc21676	000000000003771		2	9	3	5	2	6	5	3	4	4	4	8	2	5	4	4	2	1	3	2	4	2	3	3	Beijing	BEIJING	58
2006	Earlier	MB06504	000000000003771		2	9	3	5	3	5	5	3	4	4	4	8	2	5	3	4	2	1	3	2	4	2	3	3	Beijing	BEIJING	59
2007	Earlier	Mb06688	000000000003771		2	9	3	5	3	5	5	3	4	4	4	8	2	5	3	4	2	1	3	2	4	2	3	3	Beijing	BEIJING	59
2007	Earlier	Mc16075	000000000003771		2	9	3	5	3	5	5	3	4	4	4	8	2	5	3	4	2	1	3	2	4	2	3	3	Beijing	BEIJING	59
2006	Earlier	MC12025	000000000003771		2	7	3	5	2	11	5	3	4	4	4	8	2	5	3	4	2	1	3	2	4	2	3	3	Beijing	BEIJING	61
2006	Earlier	MC12030	000000000003771		2	7	3	5	2	11	5	3	4	4	4	8	2	5	3	4	2	1	3	2	4	2	3	3	Beijing	BEIJING	61
2006	Earlier	MC19904	000000000003771		2	7	3	5	3	4	5	3	4	4	4	10	2	5	3	4	2	1	3	2	4	2	3	3	Beijing	BEIJING	62
2007	Earlier	Mc22195	000000000003771		2	7	3	5	3	4	5	3	4	4	4	10	2	5	3	4	2	1	3	2	4	2	3	3	Beijing	BEIJING	62
2006	Earlier	MB06503	000076777760671		2	5	2	3	4	3	3	3	3	3	3	8	2	5	3	4	2	1	3	3	4	2	3	3		X1	63
2007	Earlier	MB07878	000076777760671		2	5	2	3	4	3	3	3	3	3	3	8	2	5	3	4	2	1	3	3	4	2	3	3		X1	63
2007	Earlier	MC12773	000076777760671		2	5	2	3	4	3	3	3	3	3	3	8	2	5	3	4	2	1	3	3	4	2	3	3		X1	63
2007	Earlier	MC12790	000076777760671		2	5	2	3	4	3	3	3	3	3	3	8	2	5	3	4	2	1	3	3	4	2	3	3		X1	63
2007	Earlier	MB05320	000077407777771		2	7	3	4	8	6	4	2	4	4	5	8	2	5	3	2	2	1	3	1	4	2	3	1			64
2007	Earlier	Mc17725	000077407777771		2	7	3	4	8	6	4	2	4	4	5	8	2	5	3	2	2	1	3	1	4	2	3	1			64
2007	Earlier	MB02446	477777177413071		5	2	4	7	4	3	5	3	2	4	6	6	2	7	3	1	2	2	3	1	3	1	3	4	EAI	EAI3_IND	65
2007	Earlier	Mc21647	477777177413071		5	2	4	7	4	3	5	3	2	4	6	6	2	7	3	1	2	2	3	1	3	1	3	4	EAI	EAI3_IND	65
2007	Earlier	MB04873	477777774020771		2	5	3	3	6	5	3	3	2	3	3	5	2	5	2	4	2	1	3	3	4	2	3	3	Haarlem	H1	66
2007	Earlier	MC11893	477777774020771		2	5	3	3	6	5	3	3	2	3	3	5	2	5	2	4	2	1	3	3	4	2	3	3	Haarlem	H1	66
2006	Earlier	MC01492	477777777413071		5	2	4	6	4	3	4	3	2	4	6	6	2	6	3	1	2	2	3	1	3	1	3	4	EAI	EAI3_IND	67
2006	Earlier	MC02201	477777777413071		5	2	4	6	4	3	4	3	2	4	6	6	2	6	3	1	2	2	3	1	3	1	3	4	EAI	EAI3_IND	67
2006	Earlier	MC09192	477777777413071		5	2	4	6	4	3	4	3	2	4	6	6	2	6	3	1	2	2	3	1	3	1	3	4	EAI	EAI3_IND	67
2006	Earlier	MC13418	477777777413071		5	2	4	6	4	3	4	3	2	4	6	4	2	7	3	1	2	2	3	1	3	1	3	4	EAI	EAI3_IND	68
2007	Earlier	MC00174	477777777413071		5	2	4	6	4	3	4	3	2	4	6	6	2	6	3	1	2	2	3	1	3	1	3	4	EAI	EAI3_IND	68
2007	Earlier	MC16221	477777777413071		5	2	4	6	4	3	4	3	2	4	6	6	2	6	3	1	2	2	3	1	3	1	3	4	EAI	EAI3_IND	68
2006	Earlier	MC12667	000000000003771		2	11	3	5	3	6	5	3	4	4	4	8	2	5	3	3	2	1	3	2	4	2	3	3	Beijing	BEIJING	69
2007	Earlier	Mc19742	000000000003771		2	11	3	5	3	6	5	3	4	4	4	8	2	5	3	3	2	1	3	2	4	2	3	3	Beijing	BEIJING	69
2007	Earlier	MC11137	477777777413071		5	2	4	6	4	3	5	3	2	4	6	6	2	6	2	1	2	2	3	1	3	1	3	4	EAI	EAI3_IND	69
2007	Earlier	MC11139	477777777413071		5	2	4	6	4	3	5	3	2	4	6	6	2	6	2	1	2	2	3	1	3	1	3	4	EAI	EAI3_IND	69
2007	Earlier	MC17191	477777777413071		5	2	4	6	4	3	5	3	2	4	6	3	2	6	3	1	2	2	3	1	3	1	3	4	EAI	EAI3_IND	70
2007	Earlier	MC17341	477777777413071		5	2	4	6	4	3	5	3	2	4	6	3	2	6	3	1	2	2	3	1	3	1	3	4	EAI	EAI3_IND	70
2007	Earlier	Mc21659	477777777413071		5	2	4	6	4	3	5	3	2	4	6	3	2	6	3	1	2	2	3	1	3	1	3	4	EAI	EAI3_IND	70
2006	Earlier	MC13373	477777777413771		5	2	2	7	4	3	5	3	2	4	5	3	2	6	2	1	2	2	3	1	3	4	3	4	EAI	EAI5	71
2007	Earlier	Mc22953	477777777413771		5	2	2	7	4	3	5	3	2	4	5	3	2	6	2	1	2	2	3	1	3	4	3	4	EAI	EAI5	71
2007	Earlier	MC07205	677777477413771		5	2	2	9	4	7	4	3	1	4	4	7	2	6	3	2	2	2	3	1	3	6	3	2	EAI	EAI2_MANILLA	72
2007	Earlier	MC10178	677777477413771		5	2	2	9	4	7	4	3	1	4	4	7	2	6	3	2	2	2	3	1	3	6	3	2	EAI	EAI2_MANILLA	72
2006	Earlier	MB03852	737770003413771		7	2	3	6	4	7	5	4	2	4	6	6	2	6	3	2	2	2	3	1	3	1	3	4			73
2007	Earlier	MB04316	737770003413771		7	2	3	6	4	7	5	4	2	4	6	6	2	6	3	2	2	2	3	1	3	1	3	4			73
2007	Earlier	Mb06772	774000370020771		2	5	3	3	2	3	3	3	2	4	3	9	2	5	2	2	2	1	3	2	4	1	3	3		H3	74
2007	Earlier	MC02368	774000370020771		2	5	3	3	2	3	3	3	2	4	3	9	2	5	2	2	2	1	3	2	4	1	3	3		H3	74
2007	Earlier	Mc18212	774000370020771		2	5	3	3	2	3	3	3	2	4	3	9	2	5	2	2	2	1	3	2	4	1	3	3		H3	74
2007	Earlier	Mc09920	774177777413771		5	2	3	5	4	2	5	2	2	4	7	6	2	5	3	2	2	3	3	1	3	2	3	4	EAI	EAI5	75
2007	Earlier	MC14159	774177777413771		5	2	3	5	4	2	5	2	2	4	7	6	2	5	3	2	2	3	3	1	3	2	3	4	EAI	EAI5	75
2007	Earlier	MC21542	774177777413771		5	2	3	5	4	2	5	2	2	4	7	6	2	5	3	2	2	3	3	1	3	2	3	4	EAI	EAI5	75
2007	Earlier	Mc21886	774177777413771		5	2	3	5	4	2	5	2	2	4	7	5	2	1	3	2	2	3	3	1	3	4	3	5	EAI	EAI5	75
2007	Earlier	Mc18861	774177777413771		5	2	3	3	4	2	4	2	2	4	7	5	2	5	3	2	2	2	3	1	3	5	3	4	EAI	EAI5	76
2007	Earlier	Mc19287	774177777413771		5	2	3	3	4	2	4	2	2	4	7	5	2	5	3	2	2	2	3	1	3	5	3	4	EAI	EAI5	76
2007	Earlier	Mc21678	774177777413771		5	2	3	3	4	2	4	2	2	4	7	5	2	5	3	2	2	2	3	1	3	5	3	4	EAI	EAI5	76
2007	Earlier	MC06082	776177777760731		4	5	2	1	2	4	3	3	4	4	4	3	2	5	2	2	2	1	2	2	4	2	3	1			77
2007	Earlier	MC15749	776177777760731		4	5	2	1	2	4	3	3	4	4	4	3	2	5	2	2	2	1	2	2	4	2	3	1			77
2007	Earlier	Mc21620	777703777760771		3	5	4	1	4	5	3	3	4	4	3	9	2	5	2	2	2	1	2	2	4	2	3	3		T1	78
2007	Earlier	Mc21643	777703777760771		3	5	4	1	4	5	3	3	4	4	3	9	2	5	2	2	2	1	2	2	4	2	3	3		T1	78
2006	Earlier	Mc13211	777737737760771		2	1	2	3	6	1	3	1	3	4	3	6	2	5	2	4	2	1	3	3	4	2	3	3	URAL	T3	79
2007	Earlier	MC10293	777737737760771		2	1	2	3	6	1	3	1	3	4	3	6	2	5	2	4	2	1	3	3	4	2	3	3	URAL	T3	79
2007	Earlier	MC13294	777737737760771		2	1	2	3	6	1	3	1	3	4	3	6	2	5	2	4	2	1	3	3	4	2	3	3	URAL	T3	79
2007	Earlier	MC10947	777737777413601		6	2	3	5	3	2	5	2	2	4	7	6	2	5	3	2	2	2	3	1	3	5	3	3	EAI		80
2007	Earlier	MC17260	777737777413601		6	2	3	5	3	2	5	2	2	4	7	6	2	5	3	2	2	2	3	1	3	5	3	3	EAI		80
2006	Earlier	MC07266	777737777760771		2	5	4	2	3	4	3	1	2	4	3	5	2	5	2	2	2	1	3	2	4	2	3	5		T3	81
2007	Earlier	Mc19165	777737777760771		2	5	4	2	3	4	3	1	2	4	3	5	2	5	2	2	2	1	3	2	4	2	3	5		T3	81
2006	Earlier	MC10518	777775037760771		4	5	1	1	2	5	3	3	2	4	3	6	2	5	2	2	1	1	2	2	4	2	3	1			82
2007	Earlier	MB06749	777775037760771		4	5	1	1	2	5	3	3	2	4	3	6	2	5	2	2	1	1	2	2	4	2	3	1			82
2006	Earlier	MB05684	777777400020771		2	4	8	3	4	2	3	3	3	4	2	6	1	6	2	1	2	1	3	3	4	2	2	2		H3	83
2007	Earlier	MC10214	777777400020771		2	4	8	3	4	2	3	3	3	4	2	6	1	6	2	1	2	1	3	3	4	2	2	2		H3	83
2006	Earlier	MC07874	777777770020771		2	5	3	3	2	3	3	3	0	4	3	4	2	5	2	2	2	1	4	2	4	1	3	3	NEW-1	H3	84
2007	Earlier	Mc22757	777777770020771		2	5	3	3	2	3	3	3	0	4	3	4	2	5	2	2	2	1	4	2	4	1	3	3	NEW-1	H3	84
2007	Earlier	MC12645	777777777413671		6	2	3	5	4	2	5	2	2	4	7	5	2	5	3	2	2	2	3	1	3	4	3	3	EAI	EAI5	85
2007	Earlier	Mc15852	777777777413671		6	2	3	5	4	2	5	2	2	4	7	5	2	5	3	2	2	2	3	1	3	4	3	3	EAI	EAI5	85
2007	Earlier	MC15609	777777777720771		2	7	3	3	2	2	3	2	2	4	3	8	2	5	2	2	2	1	3	1	4	1	2	3	NEW-1	H3	86
2007	Earlier	Mc23025	777777777720771		2	7	3	3	2	2	3	2	2	4	3	8	2	5	2	2	2	1	3	1	4	1	2	3	NEW-1	H3	86
2007	Earlier	MC11936	777777777720771		1	5	4	3	2	3	3	4	2	4	3	7	2	5	2	2	2	1	3	1	4	1	3	3	NEW-1	H3	87
2007	Earlier	MC15332	777777777720771		1	5	4	3	2	3	3	4	2	4	3	7	2	5	2	2	2	1	3	1	4	1	3	3	NEW-1	H3	87
2007	Earlier	Mc19946	777777777720771		1	5	4	3	2	3	3	4	2	4	3	7	2	5	2	2	2	1	3	1	4	1	3	3	NEW-1	H3	87
2007	Earlier	MC13809	777777777760771		2	1	2	3	5	1	3	1	2	3	3	8	2	5	2	4	2	1	3	3	4	2	3	4	Haarlem	T1	88
2007	Earlier	MC15728	777777777760771		2	1	2	3	5	1	3	1	2	3	3	8	2	5	2	4	2	1	3	3	4	2	3	4	Haarlem	T1	88
2006	Earlier	MB04866	777777777777701		2	7	2	4	8	7	4	2	4	4	5	8	2	5	2	2	2	1	3	1	4	3	3	1			89
2006	Earlier	MB07572	777777777777701		2	7	2	4	8	7	4	2	4	4	5	8	2	5	2	2	2	1	3	1	4	3	3	1			89
2007	Earlier	MC12864	777777777777771		2	7	3	3	6	8	4	2	4	4	5	4	2	5	3	2	2	1	3	1	4	3	3	1		U	90
2007	Earlier	Mc15292	777777777777771		2	7	3	3	6	8	4	2	4	4	5	4	2	5	3	2	2	1	3	1	4	3	3	1		U	90
2007	Earlier	Mc03031	647777477413771		5	2	2	10	4	9	4	3	1	4	4	5	2	6	3	2	2	2	3	1	3	6	3	2	EAI		91
2007	Earlier	MC16554	647777477413771		5	2	2	10	4	9	4	3	1	4	4	5	2	6	3	2	2	2	3	1	3	6	3	2	EAI		91
2007	Earlier	Mc20139	647777477413771		5	2	2	10	4	9	4	3	1	4	4	5	2	6	3	2	2	2	3	1	3	6	3	2	EAI		91
2006	Earlier	MC21854	677777477413771		5	2	2	10	4	5	4	3	1	4	4	4	2	6	3	2	2	2	3	1	3	6	3	2	EAI	EAI2_MANILLA	92
2007	Earlier	MC01377	677777477413771		5	2	2	10	4	5	4	3	1	4	4	4	2	6	3	2	2	2	3	1	3	6	3	2	EAI	EAI2_MANILLA	92
2007	Earlier	MB04502	677777477413771		5	2	2	10	4	8	4	3	1	4	4	7	2	6	3	2	2	2	3	1	3	6	3	2	EAI	EAI2_MANILLA	93
2007	Earlier	MB06631	677777477413771		5	2	2	10	4	8	4	3	1	4	4	7	2	6	3	2	2	2	3	1	3	6	3	2	EAI	EAI2_MANILLA	93
2007	Earlier	Mb06804	677777477413771		5	2	2	10	4	8	4	3	1	4	4	7	2	6	3	2	2	2	3	1	3	6	3	2	EAI	EAI2_MANILLA	93
2007	Earlier	MC14260	677777477413771		5	2	2	10	4	8	4	3	1	4	4	7	2	6	3	2	2	2	3	1	3	6	3	2	EAI	EAI2_MANILLA	93
2007	Earlier	MC18659	677777477413771		5	2	2	10	4	8	4	3	1	4	4	7	2	6	3	2	2	2	3	1	3	6	3	2	EAI	EAI2_MANILLA	93
2007	Earlier	Mc04803	677777477413771		5	2	2	10	4	9	4	3	1	4	4	7	2	6	3	2	2	2	3	1	3	6	3	2	EAI	EAI2_MANILLA	94
2007	Earlier	Mc22113	677777477413771		5	2	2	10	4	9	4	3	1	4	4	7	2	6	3	2	2	2	3	1	3	6	3	2	EAI	EAI2_MANILLA	94
2007	Earlier	MB03979	677777477413771		5	2	2	10	4	5	4	3	1	4	4	4	2	6	3	2	2	2	3	1	3	6	3	2	EAI	EAI2_MANILLA	94
2007	Earlier	MC12785	677777477413771		5	2	2	10	4	5	4	3	1	4	4	4	2	6	3	2	2	2	3	1	3	6	3	2	EAI	EAI2_MANILLA	94
2007	Earlier	MC15462	677777477413771		5	2	2	10	4	5	4	3	1	4	4	4	2	6	3	2	2	2	3	1	3	6	3	2	EAI	EAI2_MANILLA	94
2007	Earlier	Mc19822	677777477413771		5	2	2	10	4	5	4	3	1	4	4	4	2	6	3	2	2	2	3	1	3	6	3	2	EAI	EAI2_MANILLA	94
2007	Earlier	Mc20017	677777477413771		5	2	2	10	4	5	4	3	1	4	4	4	2	6	3	2	2	2	3	1	3	6	3	2	EAI	EAI2_MANILLA	94
2007	Earlier	MB00059	677777477413771		5	2	2	10	4	9	4	3	1	4	4	5	2	6	3	2	2	2	3	1	3	6	3	2	EAI	EAI2_MANILLA	94
2007	Earlier	MB06934	677777477413771		5	2	2	10	4	9	4	3	1	4	4	5	2	6	3	2	2	2	3	1	3	6	3	2	EAI	EAI2_MANILLA	94
2007	Earlier	Mc20640	677777477413771		5	2	2	10	4	9	4	3	1	4	4	5	2	6	3	2	2	2	3	1	3	6	3	2	EAI	EAI2_MANILLA	94
2007	Earlier	MB04164	677777477413771		5	2	2	10	4	9	4	3	1	4	2	7	2	6	3	2	2	2	3	1	3	7	3	2	EAI	EAI2_MANILLA	95
2007	Earlier	MB09038	677777477413771		5	2	2	10	4	9	4	3	1	4	2	7	2	6	3	2	2	2	3	1	3	7	3	2	EAI	EAI2_MANILLA	95
2007	Earlier	MC03909	677777477413771		5	2	2	10	4	9	4	3	1	4	2	7	2	6	3	2	2	2	3	1	3	7	3	2	EAI	EAI2_MANILLA	95
2007	Earlier	Mc20132	677777477413771		5	2	2	10	4	9	4	3	1	4	2	7	2	6	3	2	2	2	3	1	3	7	3	2	EAI	EAI2_MANILLA	95
2007	Earlier	Mc20196	677777477413771		5	2	2	10	4	9	4	3	1	4	2	7	2	6	3	2	2	2	3	1	3	7	3	2	EAI	EAI2_MANILLA	95
2007	Earlier	Mb06656	677777477413771		5	2	2	10	4	8	4	3	1	4	4	6	2	6	3	2	2	2	3	1	3	6	3	2	EAI	EAI2_MANILLA	96
2007	Earlier	Mc24203	677777477413771		5	2	2	10	4	8	4	3	1	4	4	6	2	6	3	2	2	2	3	1	3	6	3	2	EAI	EAI2_MANILLA	96
2007	Earlier	MB04696	677777477413771		5	2	2	10	4	7	4	3	1	4	4	7	2	6	2	2	2	2	3	1	3	6	3	2	EAI	EAI2_MANILLA	97
2007	Earlier	MC14902	677777477413771		5	2	2	10	4	7	4	3	1	4	4	7	2	6	2	2	2	2	3	1	3	6	3	2	EAI	EAI2_MANILLA	97
2007	Earlier	Mc24991	677777477413771		5	2	2	10	4	7	4	3	1	4	4	7	2	6	2	2	2	2	3	1	3	6	3	2	EAI	EAI2_MANILLA	97
2007	Earlier	Mb08424	677777477413771		5	2	2	10	4	8	4	3	1	4	4	7	2	6	2	2	2	2	3	1	3	6	3	2	EAI	EAI2_MANILLA	98
2007	Earlier	Mc16178	677777477413771		5	2	2	10	4	8	4	3	1	4	4	7	2	6	2	2	2	2	3	1	3	6	3	2	EAI	EAI2_MANILLA	98
2007	Earlier	Mc17952	677777477413771		5	1	2	10	4	9	4	3	1	4	2	7	2	6	3	2	2	2	3	1	3	7	3	2	EAI	EAI2_MANILLA	99
2007	Earlier	Mc22354	677777477413771		5	1	2	10	4	9	4	3	1	4	2	7	2	6	3	2	2	2	3	1	3	7	3	2	EAI	EAI2_MANILLA	99
2007	Earlier	Mc18170	776000000000171		3	4	4	1	3	5	3	3	3	4	4	11	3	5	2	2	2	1	3	2	4	2	3	3		U (likely S)	100
2007	Earlier	Mc18551	776000000000171		3	4	4	1	3	5	3	3	3	4	4	11	3	5	2	2	2	1	3	2	4	2	3	3		U (likely S)	100
2006	Earlier	MC22296	777777777760731		3	5	2	1	2	4	3	3	5	4	4	10	2	5	2	2	2	1	2	2	4	2	2	1		T2	101
2007	Earlier	MC08263	777777777760731		3	5	2	1	2	4	3	3	5	4	4	10	2	5	2	2	2	1	2	2	4	2	2	1		T2	101
2007	Earlier	MC03249	474377777413771		6	2	3	12	4	3	5	3	2	4	6	6	2	12	3	1	2	2	3	1	3	4	3	4	EAI	EAI5	102
2007	Earlier	MC03260	474377777413771		6	2	3	12	4	3	5	3	2	4	6	6	2	12	3	1	2	2	3	1	3	4	3	4	EAI	EAI5	102
2008	Later	MC15200	000000000003771		2	5	3	4	3	6	5	3	4	4	4	9	2	5	3	4	2	1	3	2	4	2	3	3	Beijing	BEIJING	1
2008	Later	MC15201	000000000003771		2	5	3	4	3	6	5	3	4	4	4	9	2	5	3	4	2	1	3	2	4	2	3	3	Beijing	BEIJING	1
2008	Later	MC15202	000000000003771		2	5	3	4	3	6	5	3	4	4	4	9	2	5	3	4	2	1	3	2	4	2	3	3	Beijing	BEIJING	1
2008	Later	MC08431	000000000003771		2	6	1	4	3	2	5	3	3	4	4	9	2	5	3	4	2	1	3	3	4	2	3	3	Beijing	BEIJING	2
2008	Later	MC08429	000000000003771		2	6	1	4	3	2	5	3	3	4	4	9	2	5	3	4	2	1	3	3	4	2	3	3	Beijing	BEIJING	2
2008	Later	MC19501	000000000003771		2	7	3	3	3	8	5	3	3	4	4	8	2	4	3	4	2	1	3	4	4	2	3	4	Beijing	BEIJING	3
2008	Later	MC19520	000000000003771		2	7	3	3	3	8	5	3	3	4	4	8	2	4	3	4	2	1	3	4	4	2	3	4	Beijing	BEIJING	3
2008	Later	MC19532	000000000003771		2	7	3	3	3	8	5	3	3	4	4	8	2	4	3	4	2	1	3	4	4	2	3	4	Beijing	BEIJING	3
2008	Later	MC14805	037777777777771		2	7	3	4	6	8	4	2	4	4	5	4	2	5	3	2	2	1	3	1	4	3	3	1			4
2008	Later	MC14817	037777777777771		2	7	3	4	6	8	4	2	4	4	5	4	2	5	3	2	2	1	3	1	4	3	3	1			4
2008	Later	MC19545	777777757413771		5	2	3	5	4	6	5	3	2	4	9	6	2	4	3	2	2	2	3	1	3	4	3	4	EAI	EAI6_BGD1	5
2008	Later	MC19546	777777757413771		5	2	3	5	4	6	5	3	2	4	9	6	2	4	3	2	2	2	3	1	3	4	3	4	EAI	EAI6_BGD1	5
2008	Later	MC10705	777777777413671		6	2	3	5	4	2	5	2	2	4	7	6	2	5	3	2	2	2	3	1	3	5	3	3	EAI	EAI5	6
2008	Later	MC10700	777777777413671		6	2	3	5	4	2	5	2	2	4	7	6	2	5	3	2	2	2	3	1	3	5	3	3	EAI	EAI5	6
2008	Later	MC10704	777777777413671		6	2	3	5	4	2	5	2	2	4	7	6	2	5	3	2	2	2	3	1	3	5	3	3	EAI	EAI5	6
2008	Later	MB04025	777777777413671		7	2	3	5	4	2	5	2	2	4	3	6	2	5	3	2	2	2	3	1	3	5	3	3	EAI	EAI5	7
2008	Later	MB04023	777777777413671		7	2	3	5	4	2	5	2	2	4	3	6	2	5	3	2	2	2	3	1	3	5	3	3	EAI	EAI5	7
2008	Later	MC19580	677777477413771		5	2	2	10	4	5	4	3	1	4	4	4	2	6	3	2	2	2	3	1	3	6	3	2	EAI	EAI2_MANILLA	8
2008	Later	MC26177	677777477413771		5	2	2	10	4	5	4	3	1	4	4	4	2	6	3	2	2	2	3	1	3	6	3	2	EAI	EAI2_MANILLA	8
2008	Later	MC19474	677777477413771		5	2	2	10	5	9	4	3	1	4	4	7	2	6	3	2	2	2	3	1	3	6	3	2	EAI	EAI2_MANILLA	9
2008	Later	MB07214	677777477413771		5	2	2	10	5	9	4	3	1	4	4	7	2	6	3	2	2	2	3	1	3	6	3	2	EAI	EAI2_MANILLA	9
2009	Later	MC05846	000000000003771		2	6	3	5	3	5	5	3	4	4	4	8	2	5	3	4	2	1	3	2	4	2	3	3	Beijing	BEIJING	9
2009	Later	MB00832	000000000003771		2	7	3	5	2	6	5	3	5	4	4	6	2	5	4	4	2	1	3	2	4	2	3	3	Beijing	BEIJING	10
2009	Later	MC04870	000000000003771		2	7	3	5	3	4	5	3	4	4	4	8	2	5	3	4	2	1	3	2	4	2	3	3	Beijing	BEIJING	10
2009	Later	MB06330	000000000003771		2	7	3	5	3	5	5	3	4	4	4	8	2	5	3	4	2	1	3	2	4	2	3	3	Beijing	BEIJING	11
2009	Later	MC20907	000000000003771		2	7	3	5	3	5	5	3	4	4	4	8	2	5	3	4	2	1	3	2	4	2	3	3	Beijing	BEIJING	11
2009	Later	MC20890	000000000003771		2	7	3	5	3	6	5	3	4	4	4	8	2	6	3	4	2	1	3	2	4	2	3	3	Beijing	BEIJING	12
2009	Later	MB00857	000000000003771		2	7	3	8	3	6	5	3	4	4	4	8	2	5	3	4	2	1	3	2	4	2	3	3	Beijing	BEIJING	12
2009	Later	MC16569	000000000003771		2	7	3	8	3	6	5	3	4	4	4	8	2	5	3	4	2	1	3	2	4	2	3	3	Beijing	BEIJING	12
2009	Later	MC00508	000000000003771		2	7	4	5	3	4	5	3	4	4	4	8	2	5	3	4	2	1	3	2	4	2	3	3	Beijing	BEIJING	13
2009	Later	MC01381	000000000003771		2	7	4	5	3	4	5	3	4	4	4	8	2	5	3	4	2	1	3	2	4	2	3	3	Beijing	BEIJING	13
2009	Later	MB01577	000000000003771		2	7	3	5	3	4	5	3	4	4	4	10	2	5	3	4	2	1	3	2	4	2	3	3	Beijing	BEIJING	14
2009	Later	MB01581	000000000003771		2	7	3	5	3	4	5	3	4	4	4	10	2	5	3	4	2	1	3	2	4	2	3	3	Beijing	BEIJING	14
2009	Later	MC18859	674000003413771		5	2	2	5	3	1	4	3	1	4	4	8	2	6	3	2	2	2	3	1	3	6	3	2		EAI2_NTB	15
2009	Later	MC18860	674000003413771		5	2	2	5	3	1	4	3	1	4	4	8	2	6	3	2	2	2	3	1	3	6	3	2		EAI2_NTB	15
2009	Later	MC18850	674000003413771		5	2	2	5	3	1	4	3	1	4	4	8	2	6	3	2	2	2	3	1	3	6	3	2		EAI2_NTB	15
2009	Later	MC18861	674000003413771		5	2	2	5	3	1	4	3	1	4	4	8	2	6	3	2	2	2	3	1	3	6	3	2		EAI2_NTB	15
2009	Later	MB01007	677777477413771		5	2	2	10	4	9	4	3	1	4	4	5	2	6	3	2	2	2	3	1	3	6	3	2	EAI	EAI2_MANILLA	16
2009	Later	MB08135	677777477413771		5	2	2	10	4	9	4	3	1	4	4	5	2	6	3	2	2	2	3	1	3	6	3	2	EAI	EAI2_MANILLA	16
2010	Later	MC00756	000000000003771		0	7	3	3	3	5	5	3	4	4	4	7	2	5	3	4	2	1	3	2	4	2	3	3	Beijing	BEIJING	17
2010	Later	MC02753	000000000003771		0	7	3	3	3	5	5	3	4	4	4	7	2	5	3	4	2	1	3	2	4	2	3	3	Beijing	BEIJING	17
2010	Later	MC20821	000000000003771		2	5	3	5	3	6	5	3	4	4	3	8	2	5	3	4	2	1	3	2	4	2	3	3	Beijing	BEIJING	18
2010	Later	MC02057	000000000003771		2	6	3	5	3	5	5	3	4	4	4	8	2	5	3	4	2	1	3	2	4	2	3	3	Beijing	BEIJING	18
2010	Later	MB00116	000000000003771		2	7	3	4	3	5	4	3	4	4	4	8	2	5	3	4	2	1	3	4	4	2	3	3	Beijing	BEIJING	19
2010	Later	MC26082	000000000003771		2	7	3	4	3	5	4	3	4	4	4	8	2	5	3	4	2	1	3	4	4	2	3	3	Beijing	BEIJING	19
2010	Later	MC23701	000000000003771		2	7	3	5	2	3	5	3	4	4	3	8	2	5	3	4	2	1	3	2	4	2	3	3	Beijing	BEIJING	20
2010	Later	MC20670	000000000003771		2	7	3	5	2	6	5	3	4	4	4	8	2	5	4	4	2	1	3	2	4	2	3	3	Beijing	BEIJING	20
2010	Later	MC00048	000000000003771		2	7	3	5	3	3	5	3	4	4	4	8	2	5	2	4	2	1	3	2	4	2	2	3	Beijing	BEIJING	21
2010	Later	MC00016	000000000003771		2	7	3	5	3	3	5	3	4	4	4	8	2	5	2	4	2	1	3	2	4	2	2	3	Beijing	BEIJING	21
2010	Later	MC07006	000000000003771		2	7	3	5	3	4	5	3	4	4	4	8	2	5	3	4	2	1	3	2	4	2	3	3	Beijing	BEIJING	21
2010	Later	MC16753	000000000003771		2	7	3	5	3	4	5	3	4	4	4	8	2	5	3	4	2	1	3	2	4	2	3	3	Beijing	BEIJING	21
2010	Later	MC00032	000000000003771		2	7	3	5	3	6	5	3	4	4	4	8	2	5	3	4	2	1	3	2	4	2	3	3	Beijing	BEIJING	22
2010	Later	MC25402	000000000003771		2	7	3	5	3	6	5	3	4	4	4	8	2	5	3	4	2	1	3	2	4	2	3	3	Beijing	BEIJING	22
2010	Later	MC25398	000000000003771		2	7	3	5	3	6	5	3	4	4	4	8	2	5	3	4	2	1	3	2	4	2	3	3	Beijing	BEIJING	22
2010	Later	MC22676	000000000003771		2	7	3	5	3	6	5	4	4	4	4	8	2	5	3	4	2	1	3	2	4	2	3	3	Beijing	BEIJING	23
2010	Later	MC26830	000000000003771		2	7	3	5	3	6	5	4	4	4	4	8	2	5	3	4	2	1	3	2	4	2	3	3	Beijing	BEIJING	23
2010	Later	MC17059	000000000003771		2	7	3	9	3	5	5	3	4	4	4	8	2	5	3	4	2	1	3	2	4	2	3	3	Beijing	BEIJING	24
2010	Later	MC05550	000000000003771		2	7	5	4	3	6	5	3	2	4	4	9	2	5	3	4	2	1	4	3	4	2	3	3	Beijing	BEIJING	24
2010	Later	MC20118	000000000003771		2	9	3	5	2	6	5	3	4	4	4	8	2	5	4	4	2	1	3	2	4	2	3	3	Beijing	BEIJING	24
2010	Later	MC07007	677777477413771		3	2	2	6	4	8	4	3	1	4	4	7	2	6	3	2	2	2	3	1	3	6	3	2	EAI	EAI2_MANILLA	25
2010	Later	MC17163	703777740003771		2	7	3	4	4	6	5	3	4	2	4	8	2	5	2	4	2	1	3	4	4	2	3	1	Delhi/CAS	CAS1_DELHI	25
2010	Later	MC04650	677767477413771		5	2	2	10	4	9	4	3	1	4	2	7	2	6	3	2	2	2	3	1	3	7	3	2	EAI	EAI2_MANILLA	26
2010	Later	MC18174	677777477413771		5	2	2	10	4	9	4	3	1	4	4	7	2	6	3	2	2	2	3	1	3	6	3	2	EAI	EAI2_MANILLA	26
2010	Later	MC20724	677777477413771		5	2	2	10	4	5	4	3	1	4	4	4	2	6	3	2	2	2	3	1	3	6	3	2	EAI	EAI2_MANILLA	26
2010	Later	MC26436	677777477413771		5	2	2	10	4	5	4	3	1	4	4	4	2	6	3	2	2	2	3	1	3	6	3	2	EAI	EAI2_MANILLA	26
2010	Later	MB01442	677777477413771		5	2	2	10	4	9	4	3	1	4	2	7	2	6	3	2	2	2	3	1	3	7	3	2	EAI	EAI2_MANILLA	27
2010	Later	MC06346	677777477413771		5	2	2	10	4	9	4	3	1	4	2	7	2	6	3	2	2	2	3	1	3	7	3	2	EAI	EAI2_MANILLA	27
2011	Later	MC04533	000000000003771		2	7	1	5	3	4	5	3	4	4	4	8	2	5	3	4	2	1	1	2	4	2	3	5	Beijing	BEIJING	28
2011	Later	MC06953	000000000003771		2	7	1	5	3	4	5	3	4	4	4	8	2	5	3	4	2	1	1	2	4	2	3	5	Beijing	BEIJING	28
2011	Later	MC20307	000000000003771		2	7	2	5	3	4	5	3	4	4	4	8	2	5	3	4	2	1	3	2	4	2	3	3	Beijing	BEIJING	29
2011	Later	MC20345	000000000003771		2	7	2	5	3	4	5	3	4	4	4	8	2	5	3	4	2	1	3	2	4	2	3	3	Beijing	BEIJING	29
2011	Later	MC07321	000000000003771		2	7	3	5	2	5	5	2	4	4	4	8	2	5	3	4	2	1	3	2	4	2	3	3	Beijing	BEIJING	30
2011	Later	MC02158	000000000003771		2	7	3	5	2	6	5	3	4	4	4	8	2	5	4	4	2	1	3	2	4	2	3	3	Beijing	BEIJING	30
2011	Later	MC06986	000000000003771		2	7	3	5	2	6	5	3	4	4	4	8	2	5	4	4	2	1	3	2	4	2	3	3	Beijing	BEIJING	30
2011	Later	MB00411	000000000003771		2	7	3	5	2	6	5	3	4	4	4	6	2	5	4	4	2	1	3	2	4	2	3	3	Beijing	BEIJING	30
2011	Later	MC05237	000000000003771		2	7	3	5	2	6	5	3	5	4	4	6	2	5	4	4	2	1	3	2	4	2	3	3	Beijing	BEIJING	30
2011	Later	MC06979	000000000003771		2	7	3	5	3	5	5	3	3	4	4	7	2	5	3	4	2	1	3	2	4	1	3	3	Beijing	BEIJING	31
2011	Later	MC06994	000000000003771		2	7	3	5	3	5	5	3	3	4	4	7	2	5	3	4	2	1	3	2	4	1	3	3	Beijing	BEIJING	31
2011	Later	MC07382	000000000003771		2	7	3	5	3	5	5	3	3	4	4	8	2	5	3	4	2	1	3	2	4	1	3	3	Beijing	BEIJING	32
2011	Later	MC15082	000000000003771		2	7	3	5	3	5	5	3	3	4	4	8	2	5	3	4	2	1	3	2	4	1	3	3	Beijing	BEIJING	32
2011	Later	MC11922	000000000003771		2	7	3	5	3	5	5	3	4	4	3	8	2	5	3	4	2	1	3	2	4	2	3	3	Beijing	BEIJING	33
2011	Later	MB03268	000000000003771		2	7	3	5	3	6	5	3	4	4	4	8	2	5	3	4	2	1	3	2	4	2	3	3	Beijing	BEIJING	33
2011	Later	MC15900	000000000003771		2	7	3	5	3	6	5	3	4	4	4	8	2	5	3	4	2	1	3	2	4	2	3	3	Beijing	BEIJING	33
2011	Later	MC19050	000000000003771		2	7	3	5	3	6	5	3	4	4	4	8	2	5	3	4	2	1	3	2	4	2	3	3	Beijing	BEIJING	33
2011	Later	MC20291	000000000003771		2	7	3	5	3	6	5	3	4	4	4	8	2	5	3	4	2	1	3	2	4	2	3	3	Beijing	BEIJING	33
2011	Later	MC23962	000000000003771		2	7	3	6	3	7	4	3	4	4	4	8	2	5	3	4	2	1	3	4	4	2	3	3	Beijing	BEIJING	34
2011	Later	MC24534	000000000003771		2	7	3	6	3	7	4	3	4	4	4	8	2	5	3	4	2	1	3	4	4	2	3	3	Beijing	BEIJING	34
2011	Later	MC06964	000000000003771		2	9	3	5	2	6	5	3	4	4	4	8	2	5	4	4	2	1	3	2	4	2	3	3	Beijing	BEIJING	34
2011	Later	MB03305	000000000003771		2	7	3	5	3	4	5	3	4	4	4	10	2	5	3	4	2	1	3	2	4	2	3	3	Beijing	BEIJING	34
2011	Later	MC24430	777777777413731		5	2	3	11	4	8	3	3	2	2	9	4	2	6	1	2	2	2	3	1	3	4	3	5	EAI	EAI1_SOM	35
2011	Later	MC25228	777777777413731		5	2	3	11	4	8	3	3	2	2	9	4	2	6	1	2	2	2	3	1	3	4	3	5	EAI	EAI1_SOM	35
2011	Later	MC11218	000000000020771		3s	4	3	3	2	3	3	2	2	4	2	8	2	5	2	2	2	1	3	2	4	1	3	3		H3	36
2011	Later	MC20119	000000000020771		3s	4	3	3	2	3	3	2	2	4	2	8	2	5	2	2	2	1	3	2	4	1	3	3		H3	36
2011	Later	MC23588	000000000020771		3s	4	3	3	2	3	3	2	2	4	2	8	2	5	2	2	2	1	3	2	4	1	3	3		H3	36
2012	Later	MC04000	000000000003731		2	7	3	5	3	6	5	3	4	4	4	8	2	5	3	4	2	1	3	2	4	2	3	3	Beijing	BEIJING	37
2012	Later	MC09251	000000000003771		0	7	3	5	3	5	5	3	4	4	4	6	2	5	3	4	2	1	3	2	4	2	3	3	Beijing	BEIJING	37
2012	Later	MC03806	000000000003771		2	6	3	5	2	5	5	3	4	4	4	7	2	5	4	4	2	1	3	2	4	2	3	3	Beijing	BEIJING	38
2012	Later	MC08442	000000000003771		2	6	3	5	2	5	5	3	4	4	4	7	2	5	4	4	2	1	3	2	4	2	3	3	Beijing	BEIJING	38
2012	Later	MC09444	000000000003771		2	6	3	5	2	5	5	3	4	4	4	7	2	5	4	4	2	1	3	2	4	2	3	3	Beijing	BEIJING	38
2012	Later	MC06018	000000000003771		2	6	3	5	3	5	5	3	4	4	4	8	2	5	3	4	2	1	3	2	4	2	3	3	Beijing	BEIJING	38
2012	Later	MC01306	000000000003771		2	7	1	5	3	5	5	3	4	4	4	8	2	5	3	4	2	1	3	2	3	2	3	3	Beijing	BEIJING	38
2012	Later	MC03674	000000000003771		2	7	2	5	3	4	5	3	4	4	4	8	2	5	3	4	2	1	3	2	4	2	3	3	Beijing	BEIJING	38
2012	Later	MC03981	000000000003771		2	7	3	4	3	4	5	3	2	4	4	7	2	5	3	4	2	1	3	3	4	2	3	4	Beijing	BEIJING	37
2012	Later	MC03673	000000000003771		2	7	3	4	3	5	4	3	4	4	4	8	2	5	3	4	2	1	3	4	4	2	3	3	Beijing	BEIJING	37
2012	Later	MC04011	000000000003771		2	7	3	4	3	5	4	3	4	4	4	8	2	5	3	4	2	1	3	4	4	2	3	3	Beijing	BEIJING	37
2012	Later	MC02525	000000000003771		2	7	3	4	3	8	4	3	4	4	3	8	2	5	3	4	2	1	3	4	4	2	3	3	Beijing	BEIJING	37
2012	Later	MC11845	000000000003771		2	7	3	5	2	3	5	3	4	4	3	8	2	5	3	4	2	1	3	2	4	2	3	3	Beijing	BEIJING	37
2012	Later	MC16150	000000000003771		2	7	3	5	2	5	5	3	4	4	4	8	2	5	4	4	2	1	3	2	4	2	3	3	Beijing	BEIJING	38
2012	Later	MC12788	000000000003771		2	7	3	5	2	6	5	3	4	4	4	8	2	5	3	4	2	1	3	2	4	2	3	3	Beijing	BEIJING	38
2012	Later	MC15779	000000000003771		2	7	3	5	3	3	5	3	3	4	4	7	2	5	3	4	2	1	3	2	4	2	3	3	Beijing	BEIJING	38
2012	Later	MC14004	000000000003771		2	7	3	5	3	5	4	3	2	4	4	8	2	5	3	4	2	1	3	2	4	2	3	3	Beijing	BEIJING	39
2012	Later	MC03889	000000000003771		2	7	3	5	3	5	5	3	4	4	3	8	2	5	3	4	2	1	3	2	4	2	3	3	Beijing	BEIJING	39
2012	Later	MC03997	000000000003771		2	7	3	5	3	5	5	3	4	4	3	8	2	5	3	4	2	1	3	2	4	2	3	3	Beijing	BEIJING	39
2012	Later	MC04049	000000000003771		2	7	3	5	3	5	5	3	4	4	3	8	2	5	3	4	2	1	3	2	4	2	3	3	Beijing	BEIJING	39
2012	Later	MC04047	000000000003771		2	7	3	5	3	5	5	3	4	4	3	8	2	5	3	4	2	1	3	2	4	2	3	3	Beijing	BEIJING	39
2012	Later	MC04051	000000000003771		2	7	3	5	3	5	5	3	4	4	3	8	2	5	3	4	2	1	3	2	4	2	3	3	Beijing	BEIJING	39
2012	Later	MC09351	000000000003771		2	7	3	5	3	5	5	3	4	4	4	8	2	5	3	4	2	1	3	2	4	2	3	3	Beijing	BEIJING	39
2012	Later	MC12604	000000000003771		2	7	3	5	3	5	5	3	4	4	4	8	2	5	3	4	2	1	3	2	4	2	3	3	Beijing	BEIJING	39
2012	Later	MC12630	000000000003771		2	7	3	5	3	6	4	3	4	4	4	8	2	5	3	4	2	1	3	2	4	2	3	3	Beijing	BEIJING	39
2012	Later	MC04994	000000000003771		2	7	3	5	3	6	5	3	4	4	4	8	2	5	3	4	2	1	3	2	4	2	3	3	Beijing	BEIJING	39
2012	Later	MC19952	000000000003771		2	7	3	5	3	6	5	3	4	4	4	8	2	5	3	4	2	1	3	2	4	2	3	3	Beijing	BEIJING	39
2012	Later	MC05421	000000000003771		2	7	3	6	2	6	5	3	4	4	4	8	2	5	4	4	2	1	3	2	4	2	3	3	Beijing	BEIJING	40
2012	Later	MB04762	000000000003771		2	7	3	8	3	6	5	3	4	4	4	8	2	5	3	4	2	1	3	2	4	2	3	3	Beijing	BEIJING	40
2012	Later	MC11075	000000000003771		2	7	4	5	2	6	5	3	4	4	4	8	2	5	4	4	2	1	3	2	4	2	3	3	Beijing	BEIJING	41
2012	Later	MC03531	000000000003771		2	7	4	5	3	5	5	3	4	4	4	8	2	5	3	4	2	1	3	2	4	2	3	3	Beijing	BEIJING	41
2012	Later	MC03519	000000000003771		2	7	4	5	3	5	5	3	4	4	4	8	2	5	3	4	2	1	3	2	4	2	3	3	Beijing	BEIJING	41
2012	Later	MC10176	000000000003771		2	7	4	5	3	5	5	3	4	4	4	8	2	5	3	4	2	1	3	2	4	2	3	3	Beijing	BEIJING	41
2012	Later	MC13727	000000000003771		2	7	4	5	3	5	5	3	4	4	4	8	2	5	3	4	2	1	3	2	4	2	3	3	Beijing	BEIJING	41
2012	Later	MC15943	000000000003771		2	7	4	5	3	5	5	3	4	4	4	8	2	5	3	4	2	1	3	2	4	2	3	3	Beijing	BEIJING	41
2012	Later	MC12625	000000000003771		2	9	3	5	2	6	5	3	4	4	4	8	2	5	4	4	2	1	3	2	4	2	3	3	Beijing	BEIJING	41
2012	Later	MC12773	000000000003771		2	9	3	5	2	6	5	3	4	4	4	8	2	5	4	4	2	1	3	2	4	2	3	3	Beijing	BEIJING	41
2012	Later	MC03977	777777730020771		2s	7	3	3	2	3	3	2	2	3	3	8	2	5	2	2	2	1	3	2	4	1	3	3			42
2012	Later	MC07276	777777730020771		2s	7	3	3	2	3	3	2	2	3	3	8	2	5	2	2	2	1	3	2	4	1	3	3			42
